# Supplementary material for: Economic Diversification Supported the Growth of Mongolia’s Nomadic Empires
Source: Sci Rep. 2020 Mar 3;10:3916. doi: 10.1038/s41598-020-60194-0 (PMC7054399; doi:10.1038/s41598-020-60194-0)
Supplement: Supplementary file 2 — Supplementary Table. [file 41598_2020_60194_MOESM2_ESM.csv]

Sample ID	Site	Period	Env	Annual Precip	Lat	Lon
AT-676	Uliastain dood denj I	Early	Dry	81	45.85636	91.931779
AT-232B	Shunklai	Early	Dry	88	46.912593	102.759547
AT-846	Banzart	Late	Dry	104	43.199528	101.038041
AT-831	Erdene Mountain	Late	Dry	104	43.199528	101.038041
AT-840	Ulaan Kherem 2	Late	Dry	104	43.199528	101.038041
AT-775	Del Khad	Late	Dry	110	42.842854	105.137508
AT-960	Shar Gobi-3	Early	Dry	128	47.059972	91.842502
AT-361	Khoit Tsenkher, Tarvagatain Am	Late	Dry	128	47.059972	91.842502
AT-360	Tahiltyn Khotgot	Late	Dry	128	47.059972	91.842502
AT-674	Uliastai zastav II	Early	Dry	134	45.3825	90.988611
AT-33	Tevsh Mountain	Late	Dry	138	45.3475	103.501944
AT-145	Tevsh Mountain	Late	Dry	138	45.3475	103.501944
AT-635	Kurgak gobi	Early	Dry	144	49.366667	89.147222
SBR12	SBR	Late	Dry	148	46.92291667	91.93472222
SBR13	SBR	Late	Dry	148	46.92291667	91.93472222
SBR14	SBR	Late	Dry	148	46.92291667	91.93472222
SBR18	SBR	Late	Dry	148	46.92291667	91.93472222
SBR12FB	SBR	Faunal	Dry	148	46.92291667	91.93472222
SBR14FB	SBR	Faunal	Dry	148	46.92291667	91.93472222
SBR15FB	SBR	Faunal	Dry	148	46.92291667	91.93472222
SBR16FB	SBR	Faunal	Dry	148	46.92291667	91.93472222
SBR18FB	SBR	Faunal	Dry	148	46.92291667	91.93472222
Horse	TT	Faunal	Dry	160	45.357206	113.142056
Horse	TT	Faunal	Dry	160	45.357206	113.142056
Horse	TT	Faunal	Dry	160	45.357206	113.142056
Horse	TT	Faunal	Dry	160	45.357206	113.142056
Horse	TT	Faunal	Dry	160	45.357206	113.142056
Horse	TT	Faunal	Dry	160	45.357206	113.142056
Ovicaprid	TT	Faunal	Dry	160	45.357206	113.142056
Ovicaprid	TT	Faunal	Dry	160	45.357206	113.142056
AT-628	Kumdii Gobi	Early	Dry	166	49.094543	88.854272
AT-688	Tavan Tolgoi	Late	Dry	188	45.357206	113.142056
AT-761	Tavan Tolgoi	Late	Dry	188	45.357206	113.142056
AT-619	Tavan Tolgoi	Late	Dry	188	45.357206	113.142056
AT-760	Tavan Tolgoi	Late	Dry	188	45.357206	113.142056
AT-861	Khukh khoshuunii boom	Early	Dry	190	49.703833	96.362028
EX 03.03	BGC	Late	Dry	190	46.20557778	106.0383333
EX 03.07	BGC	Late	Dry	190	46.20557778	106.0383333
EX 04.01	BGC	Late	Dry	190	46.20557778	106.0383333
EX 04.02	BGC	Late	Dry	190	46.20557778	106.0383333
EX 04.10	BGC	Late	Dry	190	46.20557778	106.0383333
EX 05.02	BGC	Late	Dry	190	46.20557778	106.0383333
EX 05.05	BGC	Late	Dry	190	46.20557778	106.0383333
EX 06.08	BGC	Late	Dry	190	46.20557778	106.0383333
EX 06.09	BGC	Late	Dry	190	46.20557778	106.0383333
EX 07.16	BGC	Late	Dry	190	46.20557778	106.0383333
EX 07.26b	BGC	Late	Dry	190	46.20557778	106.0383333
EX 08.02	BGC	Late	Dry	190	46.20557778	106.0383333
EX 08.03	BGC	Late	Dry	190	46.20557778	106.0383333
EX 08.04a	BGC	Late	Dry	190	46.20557778	106.0383333
EX 08.04b	BGC	Late	Dry	190	46.20557778	106.0383333
EX 08.05	BGC	Late	Dry	190	46.20557778	106.0383333
EX 08.06	BGC	Late	Dry	190	46.20557778	106.0383333
EX 08.08	BGC	Late	Dry	190	46.20557778	106.0383333
EX 08.13	BGC	Late	Dry	190	46.20557778	106.0383333
EX 08.19	BGC	Late	Dry	190	46.20557778	106.0383333
EX 05.04	BGC	Late	Dry	190	46.20557778	106.0383333
EX 08.10	BGC	Late	Dry	190	46.20557778	106.0383333
EX 08.11	BGC	Late	Dry	190	46.20557778	106.0383333
EX 08.12	BGC	Late	Dry	190	46.20557778	106.0383333
EX 08.14	BGC	Late	Dry	190	46.20557778	106.0383333
EX 08.15	BGC	Late	Dry	190	46.20557778	106.0383333
EX 08.16	BGC	Late	Dry	190	46.20557778	106.0383333
EX 08.22	BGC	Late	Dry	190	46.20557778	106.0383333
BGC0302FB	BGC	Faunal	Dry	190	46.20557778	106.0383333
BGC0802FB	BGC	Faunal	Dry	190	46.20557778	106.0383333
BGC0803FB	BGC	Faunal	Dry	190	46.20557778	106.0383333
BGC0804FB	BGC	Faunal	Dry	190	46.20557778	106.0383333
BGC0806FB	BGC	Faunal	Dry	190	46.20557778	106.0383333
BGC0813FB	BGC	Faunal	Dry	190	46.20557778	106.0383333
AT-703	Sharga Uul	Late	Dry	200	46.369478	113.489552
AT-701	Sharga Uul	Late	Dry	200	46.369478	113.489552
AT-589	Burkhan Tolgoi	Late	Dry	215	49.387059	102.700581
AT-537	Burkhan Tolgoi	Late	Dry	215	49.387059	102.700581
AT-435	Burkhan Tolgoi, Arkhangai	Late	Dry	215	Ê49.487550	103.361752
AT-757	Tamiryn ulaan khoshuu	Late	Dry	215	Ê49.487550	103.361752
AT-683	Tamiryn ulaan khoshuu	Late	Dry	215	Ê49.487550	103.361752
AT-728	Tamiryn ulaan khoshuu	Late	Dry	215	Ê49.487550	103.361752
AT-729	Tamiryn ulaan khoshuu	Late	Dry	215	Ê49.487550	103.361752
AT-536	Tamiryn ulaan khoshuu	Late	Dry	215	Ê49.487550	103.361752
AT-684	Tamiryn ulaan khoshuu	Late	Dry	215	Ê49.487550	103.361752
AT-535	Tamiryn ulaan khoshuu	Late	Dry	215	Ê49.487550	103.361752
AT-751	Tamityn Ulaan Khoshuu	Late	Dry	215	46.30114	111.666642
AT-304	Bayan Khairkhan; Bunkhantyn Gatsaa	Late	Dry	222	47.721545	106.411345
AT-923	Ulaanzuukh	Early	Dry	229	46.28406	111.768265
AT-824	Ulaanzuukh	Early	Dry	229	46.28406	111.768265
AT-823	Ulaanzuukh	Early	Dry	229	46.28406	111.768265
AT-921	Ulaanzuukh	Early	Dry	229	46.28406	111.768265
AT-920	Ulaanzuukh	Early	Dry	229	46.28406	111.768265
AT-961	Ulaanzuukh	Early	Dry	229	46.28406	111.768265
AT-884	Ulaanzuukh	Early	Dry	229	46.28406	111.768265
AT-964	Ulaanzuukh	Early	Dry	229	46.28406	111.768265
AT-769	Ulaanzuukh	Early	Dry	229	46.28406	111.768265
AT-885	Ulaanzuukh	Early	Dry	229	46.28406	111.768265
AT-613	Uushigiin uver, Delger muren	Early	Dry	230	49.630639	100.171965
AT-767	Dartsagt	Late	Dry	232	47.888616	106.706191
AT-530	Delgerkhaan Mountain	Late	Dry	242	46.28406	111.768265
AT-370	Dolood, Khanah Uul	Late	Dry	242	47.140556	108.948056
AT-501	S Bank of Kherlen River	Early	Dry	245	46.415049	100.819137
AT-764	Argali Mountain	Late	Steppe	247	47.868142	105.2531
AT-763	Argali Mountain	Late	Steppe	247	47.868142	105.2531
AT-765	Argali Mountain	Late	Steppe	247	47.868142	105.2531
AT-900	Khirgest Khooloi	Late	Steppe	252	47.11078	102.078841
AT-816	Tsagaan Chuluut	Late	Steppe	252	49.14463	114.877124
AT-814	Tsagaan Chuluut	Late	Steppe	252	49.14463	114.877124
AT-747	Uguumur	Late	Steppe	257	49.248364	105.377512
AT-805	Uguumur	Late	Steppe	257	49.248364	105.377512
AT-692	Uguumur	Late	Steppe	257	49.248364	105.377512
AT-690	Uguumur	Late	Steppe	257	49.248364	105.377512
AT-749	Uguumur	Late	Steppe	257	49.248364	105.377512
AT-549	Uguumur Tsuvraa Uul	Late	Steppe	257	47.922006	112.966168
AT-570	Uguumur Tsuvraa Uul	Late	Steppe	257	47.922006	112.966168
AT-25	Shatar Mountain	Early	Steppe	260	49.14463	114.877124
AT-26	Shatar Mountain	Early	Steppe	260	49.14463	114.877124
AT-154	Baruun Khovdiin AM	Late	Steppe	263	45.905024	115.365972
CA-3-1	Salkhit/Salkeet	Late	Steppe	271	49.229167	101.461944
CA17	Salkhit/Salkeet	Late	Steppe	271	49.229167	101.461944
CA13 1	Salkhit/Salkeet	Late	Steppe	271	49.229167	101.461944
CA28	Salkhit/Salkeet	Late	Steppe	271	49.229167	101.461944
CA7	Salkhit/Salkeet	Late	Steppe	271	49.229167	101.461944
CA9 1	Salkhit/Salkeet	Late	Steppe	271	49.229167	101.461944
CA4 1	Salkhit/Salkeet	Late	Steppe	271	49.229167	101.461944
CA19	Salkhit/Salkeet	Late	Steppe	271	49.229167	101.461944
CA24	Salkhit/Salkeet	Late	Steppe	271	49.229167	101.461944
CA8	Salkhit/Salkeet	Late	Steppe	271	49.229167	101.461944
CA30	Salkhit/Salkeet	Late	Steppe	271	49.229167	101.461944
AT-450	Salkhit	Late	Steppe	271	49.229167	101.461944
AT-841	Atsyn Gol	Late	Steppe	275	49.121146	101.447453
AT-930	Ikh Tokhoirol	Late	Steppe	276	48.217386	104.771311
AT-752	Baruun muhdag	Late	Steppe	276	48.272188	102.977986
AT-290	Hudgiin Am	Late	Steppe	276	48.217386	104.771311
AT-617	Erhel Nuur	Early	Steppe	279	50.437764	100.125257
AT-152	Naimaa Tolgoi	Late	Steppe	290	48.527545	101.373081
AT-575	Naimaa Tolgoi	Late	Steppe	290	48.527545	101.373081
AT-149	Naimaa Tolgoi	Late	Steppe	290	48.527545	101.373081
AT-459	Atsyn Am	Late	Steppe	291	48.867923	105.899894
AT-649	Yuroo II	Late	Steppe	295	49.744364	106.669392
EG EX 00.14	EG	Late	Steppe	300	49.437215	102.910811
EG BUR 45	EG	Late	Steppe	300	49.437215	102.910811
EG BUR 46a	EG	Late	Steppe	300	49.437215	102.910811
EX 99.08	EG	Late	Steppe	300	49.437215	102.910811
EG2 T-12	EG	Late	Steppe	300	49.437215	102.910811
BT T-23	EG	Late	Steppe	300	49.437215	102.910811
EG T-27	EG	Late	Steppe	300	49.437215	102.910811
EGT32a	EG	Late	Steppe	300	49.437215	102.910811
EG T33a	EG	Late	Steppe	300	49.437215	102.910811
BT T-35	EG	Late	Steppe	300	49.437215	102.910811
BT T-37a	EG	Late	Steppe	300	49.437215	102.910811
BT T-48	EG	Late	Steppe	300	49.437215	102.910811
BT T-51	EG	Late	Steppe	300	49.437215	102.910811
BT T-52	EG	Late	Steppe	300	49.437215	102.910811
BT T-54	EG	Late	Steppe	300	49.437215	102.910811
BT T-56	EG	Late	Steppe	300	49.437215	102.910811
BT T-60	EG	Late	Steppe	300	49.437215	102.910811
EGT-64	EG	Late	Steppe	300	49.437215	102.910811
BT T-68	EG	Late	Steppe	300	49.437215	102.910811
EGT-72	EG	Late	Steppe	300	49.437215	102.910811
EGIT-74	EG	Late	Steppe	300	49.437215	102.910811
BT T-75	EG	Late	Steppe	300	49.437215	102.910811
EGT-78	EG	Late	Steppe	300	49.437215	102.910811
BT T-84	EG	Late	Steppe	300	49.437215	102.910811
BT T-88	EG	Late	Steppe	300	49.437215	102.910811
BT T-91	EG	Late	Steppe	300	49.437215	102.910811
EGT-92	EG	Late	Steppe	300	49.437215	102.910811
EG EX 00.2	EG	Late	Steppe	300	49.437215	102.910811
EGT12FB	EG	Faunal	Steppe	300	49.437215	102.910811
EGT18FB	EG	Faunal	Steppe	300	49.437215	102.910811
EGT32FB	EG	Faunal	Steppe	300	49.437215	102.910811
EGT37FB	EG	Faunal	Steppe	300	49.437215	102.910811
EGT48FB	EG	Faunal	Steppe	300	49.437215	102.910811
EGT59FB	EG	Faunal	Steppe	300	49.437215	102.910811
EGT67FB	EG	Faunal	Steppe	300	49.437215	102.910811
EGT77FB	EG	Faunal	Steppe	300	49.437215	102.910811
EGT81FB	EG	Faunal	Steppe	300	49.437215	102.910811
EGT85FB	EG	Faunal	Steppe	300	49.437215	102.910811
EGT85FBC	EG	Faunal	Steppe	300	49.437215	102.910811
EGT87FB	EG	Faunal	Steppe	300	49.437215	102.910811
EGT88FB	EG	Faunal	Steppe	300	49.437215	102.910811
AT-878	Jargalantun Hundii	Late	Steppe	305	47.835504	108.506703
AT-910	Jargalantiin am	Late	Steppe	305	47.835504	108.506703
AT-407	Duulga Uul	Late	Steppe	306	47.923889	109.964444
AT-605	Duulga uul	Late	Steppe	306	47.449069	109.46011
AT-540	Emeel Tolgoi	Late	Steppe	308	47.742186	101.773072
AT-708	Emeel Tolgoi	Late	Steppe	308	47.742186	101.773072
AT-643	Karnikovyn Am	Late	Steppe	311	49.744364	106.669392
AT-274	Solbi Uul	Late	Steppe	312	47.883333	102.034722
AT-800	Mori Baridag	Late	Steppe	325	49.43609	101.460843
AT-337	Buural Uul	Late	Steppe	339	49.30615	105.90919
AT-268	Buural Uul	Late	Steppe	339	49.30615	105.90919
AT-261	Buural Uul	Late	Steppe	339	49.30615	105.90919
AT-296	Buural Uul	Late	Steppe	339	49.586944	106.587778
AT-294	Buural Uul	Late	Steppe	339	49.586944	106.587778
AT-655	Burgaldain Khundii	Late	Steppe	347	49.160685	104.806866
AT-650	Burgaldain khundii	Late	Steppe	347	49.160685	104.806866
AT-532	Rahsaan Khad	Late	Steppe	363	47.216628	108.971538
AT-811	Khavstal II	Late	Steppe	368	51.464836	100.704703
AT-813	Khavtsal II	Late	Steppe	368	51.464836	100.704703
AT-707	Bor Bulag	Early	Steppe	375	48.622122	110.620651
Afan Goat	MNSK	Faunal	Steppe	350	53.715257	91.745601
Afan Ovicap (juv.)	MNSK	Faunal	Steppe	350	53.715257	91.745601
Afan Ovicaprid	MNSK	Faunal	Steppe	350	53.715257	91.745601
Afan goat (Juv.)	MNSK	Faunal	Steppe	350	53.715257	91.745601
Cattle/deer	MNSK	Faunal	Steppe	350	53.715257	91.745601
Bear	MNSK	Faunal	Steppe	350	53.715257	91.745601
Horse	MNSK	Faunal	Steppe	350	53.715257	91.745601
Roe deer	MNSK	Faunal	Steppe	350	53.715257	91.745601
Sheep	MNSK	Faunal	Steppe	350	53.715257	91.745601
Wolf	MNSK	Faunal	Steppe	350	53.715257	91.745601
Horse	MNSK	Faunal	Steppe	350	53.715257	91.745601
Horse	MNSK	Faunal	Steppe	350	53.715257	91.745601
Horse (juv.)	MNSK	Faunal	Steppe	350	53.715257	91.745601
Cattle/deer	MNSK	Faunal	Steppe	350	53.715257	91.745601
Goat	MNSK	Faunal	Steppe	350	53.715257	91.745601
Horse	MNSK	Faunal	Steppe	350	53.715257	91.745601
Roe deer	MNSK	Faunal	Steppe	350	53.715257	91.745601
Sheep	MNSK	Faunal	Steppe	350	53.715257	91.745601
Cattle	AD	Faunal	Steppe	350
Ovicaprid	AM	Faunal	Steppe	350
Ovicaprid	AM	Faunal	Steppe	350
