# Supplementary material for: Economic Diversification Supported the Growth of Mongolia’s Nomadic Empires
Source: Sci Rep. 2020 Mar 3;10:3916. doi: 10.1038/s41598-020-60194-0 (PMC7054399; doi:10.1038/s41598-020-60194-0)
Supplement: Supplementary file 3 — Supplementary Table S1. [file 41598_2020_60194_MOESM3_ESM.xlsx]

## Sheet: Sheet1
Supplementary Table 1: Collagen values for all individuals in this study, as well as from previously published works (Refs: 20, 29, 30, 44)
Bone Collagen
Time Period	Dates	Site	Sample ID	∂13C	∂15N	%C	%N	C:N
Early (Neolithic / Bronze Age)	4400 - 800 BC	Kherlen River	AT-501	-18.2	12.8	42	14.2	3.5
		Shatar Chuluut	AT-25	-18.3	12	43.1	15	3.4
		Kumdii Gobi	AT-628	-17.5	14.6	46.9	16.2	3.4
		Ulaanzuukh	AT-921	-16.3	12.6	43.2	15.8	3.2
		Ulaanzuukh	AT-823	-16.9	12.4	38.2	13.9	3.2
		Ulaanzuukh	AT-824	-17	12.7	43.9	15.5	3.3
		Ulaanzuukh	AT-961	-17.2	12.1	42.6	15	3.3
		Ulaanzuukh	AT-884	-17.1	13.9	21.4	7.6	3.3
		Ulaanzuukh	AT-920	-16.5	14.1	44.1	15.8	3.3
		Ulaanzuukh	AT-923	-16.2	14.1	39.8	13.5	3.4
		Ulaanzuukh	AT-964	-17.7	12.3	38.3	13.8	3.2
		Bor Bulag	AT-707	-18.1	11	35.9	12.6	3.3
		Shunkhlai	AT-232B	-18.5	12.3	44.9	15.9	3.3
		Dartsagt	AT-766	-17	12.2	39.7	13.8	3.4
Early Iron Age	800 - 300 BC	Chandman Mountain	AT-128	-15.2	12.2	42.2	14.9	3.3
		Chandman Mountain	AT-138	-16.7	14.8	100.3	35.5	3.3
		Chandman Mountain	AT-141	-16.7	13.9	42.1	15.4	3.2
		Chandman Mountain	AT-119	-16.8	14.8	40.3	14.8	3.2
		Chandman Mountain	AT-100	-15.5	13.5	43.3	15.4	3.3
		Chandman Mountain	AT-127	-14.8	12.3	7.2	2.8	3
		Chandman Mountain	AT-121	-16.6	14	42.2	15.2	3.2
Xiongnu	200 BC - 200 AD	Buural Uul	AT-268	-13.8	12.1	42.8	15.8	3.2
		Buural Uul	AT-261	-14.9	11.6	40.6	14.7	3.2
		Jargalantun Hundii	AT-878	-16.5	12.2	33.5	11.4	3.4
		Atsyn Gol	AT-841	-17.9	12.7	28.6	10.4	3.2
		Burkhan Tolgoi	AT-589	-17.2	13.3	42.4	14.9	3.3
		Delgerkhaan Uul	AT-530	-16.8	13.6	30.7	11	3.3
		Duulga Uul	AT-605	-15.7	13.8	40.9	14.6	3.3
		Uguumur	AT-690	-14.8	13.1	42	14.8	3.3
		Uguumur	AT-805	-13.1	11.4	43.4	15.4	3.3
		Naimaa Tolgoi	AT-149	-18.1	11.7	44.8	16.4	3.2
		Tamityn Ulaan Khoshuu	AT-751	-17.3	12.9	38.8	13.7	3.3
		Burkhan Tolgoi	AT-537	-16.9	13.2	45.6	16.5	3.2
		Buural Uul	AT-337	-15.2	14	35.8	13.1	3.2
		Sant Uul	AT-575	-15.4	12.1	43.3	15.4	3.3
		Uguumur	AT-747	-14.9	12.2	44.1	15.4	3.3
		Uguumur	AT-692	-15.4	13.4	42.5	15	3.3
		Atsyn Am	AT-459	-18.5	7.9	35.6	12.9	3.2
		Khoit Tsenkher, Tarvagatain Am	AT-361	-17.4	13.8	33.1	11.7	3.3
		Baruun Khovdiin AM	AT-154	-16.8	13.6	43.8	15.3	3.3
		Bayankhongor aimag	AT-30	-14.7	11.8	44.3	15.5	3.3
		Emeel Tolgoi	AT-540	-17	13.2	43.8	15.5	3.3
		Ikh Tokhoirol	AT-930	-18	11.8	22.1	7.6	3.4
		Egiin Gol (Machicek 2011)	EX 03.03	-14.89	13.04	n.d.	n.d.	3.4
		Egiin Gol (Machicek 2011)	EX 03.07	-13.84	13.73	n.d.	n.d.	3.3
		Egiin Gol (Machicek 2011)	EX 04.01	-15.12	13.31	n.d.	n.d.	3.3
		Egiin Gol (Machicek 2011)	EX 04.02	-16.51	12.78	n.d.	n.d.	3.4
		Egiin Gol (Machicek 2011)	EX 04.10	-15.66	14.67	n.d.	n.d.	3.4
		Egiin Gol (Machicek 2011)	EX 05.02	-15.19	13.49	n.d.	n.d.	3.4
		Egiin Gol (Machicek 2011)	EX 05.05	-14.62	13.07	n.d.	n.d.	3.4
		Egiin Gol (Machicek 2011)	EX 06.08	-16.39	12.16	n.d.	n.d.	3.4
		Egiin Gol (Machicek 2011)	EX 06.09	-16.97	13.51	n.d.	n.d.	3.4
		Egiin Gol (Machicek 2011)	EX 07.16	-16.11	13.43	n.d.	n.d.	3.4
		Egiin Gol (Machicek 2011)	EX 07.26b	-16.28	14.81	n.d.	n.d.	3.3
		Egiin Gol (Machicek 2011)	EX 08.02	-14.75	14.84	n.d.	n.d.	3.3
		Egiin Gol (Machicek 2011)	EX 08.03	-15.67	14.89	n.d.	n.d.	3.4
		Egiin Gol (Machicek 2011)	EX 08.04a	-17.33	13.64	n.d.	n.d.	3.4
		Egiin Gol (Machicek 2011)	EX 08.04b	-14.98	15.46	n.d.	n.d.	3.3
		Egiin Gol (Machicek 2011)	EX 08.05	-16.45	12.76	n.d.	n.d.	3.3
		Egiin Gol (Machicek 2011)	EX 08.06	-14.66	13.44	n.d.	n.d.	3.3
		Egiin Gol (Machicek 2011)	EX 08.08	-14.3	13.59	n.d.	n.d.	3.3
		Egiin Gol (Machicek 2011)	EX 08.13	-16.31	13.15	n.d.	n.d.	3.4
		Egiin Gol (Machicek 2011)	EX 08.19	-15.16	14.19	n.d.	n.d.	3.3
		Egiin Gol (Machicek 2011)	EX 05.04	-15.44	13.71	n.d.	n.d.	3.4
		SBR (Machicek 2011)	SBR12	-17.29	14.31	n.d.	n.d.	3.4
		SBR (Machicek 2011)	SBR13	-17.5	14.72	n.d.	n.d.	3.4
		SBR (Machicek 2011)	SBR14	-17.45	14.14	n.d.	n.d.	3.4
		SBR (Machicek 2011)	SBR18	-17.35	14.73	n.d.	n.d.	3.4
Mongol	1200 - 1400 AD	Argali Mountain	AT-763	-16.3822	13.7197	42.8	15.7	3.2
		Argali Mountain	AT-764	-15.6443	12.852	45.4	16	3.3
		Argali Mountain	AT-765	-17.6	13.2	47.5	17.1	3.2
		Bayan Khairkhan; Bunkhantyn Gatsaa	AT-304	-16.2269	13.8809	42.8	15.3	3.3
		Burgaldain Khundii	AT-655	-13.3171	11.4129	45.6	16.2	3.3
		Burgaldain Khundii	AT-650	-15.7	11.4	29.2	10.6	3.22423
		Banzart	AT-846	-17.3	12.2	43.1	15.6	3.2
		Dartsagt	AT-767	-16.8335	12.2636	47.1	16.6	3.3
		Del Khad	AT-775	-13.6404	16.1733	46.6	16.5	3.3
		Erdene Mountain	AT-831	-17.6596	13.4638	38.3	13.6	3.3
		Karnikovyn Am	AT-643	-20.4324	6.87817	35.3	12.8	3.2267
		Khavstal II	AT-811	-19.1561	10.8534	48	17.7	3.2
		Khavtsal II	AT-813	-19.3154	10.2884	43.9	15.5	3.3
		Khirgest Khooloi	AT-900	-18.7088	12.4953	36.8	13.5	3.18684
		Mori Baridag	AT-800	-17.0212	12.2123	44	15.7	3.3
		Rahsaan Khad	AT-532	-15.8929	13.3141	41.9	14.9	3.3
		Sharga Uul	AT-701	-17.1026	12.5602	43.6	15.1	3.4
		Sharga Uul	AT-703	-16.2282	13.0838	43.3	15.8	3.20175
		Tahiltyn Khotgot	AT-360	-17.1719	14.7811	45.1	15.9	3.3
		Tavan Tolgoi	AT-760	-16.8578	14.0306	49.7	17.5	3.3
		Tavan Tolgoi	AT-619	-15.9445	15.3599	41.3	14.8	3.3
		Tavan Tolgoi	AT-761	-15.7665	14.9486	42.4	14.7	3.4
		Tavan Tolgoi	AT-625 (688)	-15.5333	14.4446	48.4	16.7	3.4
		Tsagaan Chuluut	AT-816	-17.0427	11.4965	43.9	15.3	3.3
		Tsagaan Chuluut	AT-814	-15.8402	11.4878	45.2	15.9	3.3
		Tsaidam bag, Shiveet Tolgoi	AT-804	-17.5588	11.2043	40.4	14.7	3.2077
		Tsaidam bag, Shiveet Tolgoi	AT-803	-18.037	13.9206	24.5	8.9	3.20834
		Tsaidam bag, Shiveet Tolgoi	AT-802	-17.403	12.8002	46.2	16	3.4
		Uguumur Tsuvraa Uul	AT-570	-12.3595	10.6125	43.3	15.1	3.3
		Uguumur Tsuvraa Uul	AT-549	-15.4262	14.7272	36	12.2	3.4
		Ulaan Kherem 2	AT-840	-13.3674	13.5592	38.1	13.5	3.3
		BGC (Machicek 2011)	EX 08.10	-16.41	13.17	n.d.	n.d.	3.4
		BGC (Machicek 2011)	EX 08.11	-17.6	12.43	n.d.	n.d.	3.4
		BGC (Machicek 2011)	EX 08.12	-14.74	12.68	n.d.	n.d.	3.3
		BGC (Machicek 2011)	EX 08.14	-17.07	13.06	n.d.	n.d.	3.4
		BGC (Machicek 2011)	EX 08.15	-15.28	13.03	n.d.	n.d.	3.3
		BGC (Machicek 2011)	EX 08.16	-16.95	12.17	n.d.	n.d.	3.4
		BGC (Machicek 2011)	EX 08.22	-15.89	12.82	n.d.	n.d.	3.3
Faunal	Bronze	MNSK (Syatko 2013)	Ovicaprid	-20.7	3.8	3.2	n.d	n.d
		MNSK (Syatko 2013)	Ovicaprid	-19.6	6.9	3.2	n.d	n.d
		MNSK (Syatko 2013)	Ovicaprid	-20.8	3.8	3.3	n.d	n.d
		MNSK (Syatko 2013)	Ovicaprid	-18.8	6.8	3.2	n.d	n.d
		MNSK (Syatko 2013)	Cattle/deer	-20.3	5	3.2	n.d	n.d
		MNSK (Syatko 2013)	Bear	-18.3	3.5	3.3	n.d	n.d
		MNSK (Syatko 2013)	Horse	-21.1	4.4	3.3	n.d	n.d
		MNSK (Syatko 2013)	Roe deer	-20.8	4.5	3.3	n.d	n.d
		MNSK (Syatko 2013)	Caprine	-18.3	5.1	3.3	n.d	n.d
		MNSK (Syatko 2013)	Wolf	-18.7	8.5	3.3	n.d	n.d
		MNSK (Syatko 2013)	Horse	-20.3	7.2	3.4	n.d	n.d
		MNSK (Syatko 2013)	Horse	-21.8	9	3.3	n.d	n.d
		MNSK (Syatko 2013)	Horse (juv.)	-19.1	5.8	3.4	n.d	n.d
		MNSK (Syatko 2013)	Cattle/deer	-21.1	4.7	3.4	n.d	n.d
		MNSK (Syatko 2013)	Ovicaprid	-19	6.2	3.5	n.d	n.d
		MNSK (Syatko 2013)	Horse	-21.4	4.1	3.4	n.d	n.d
		MNSK (Syatko 2013)	Roe deer	-21.2	4.1	3.6	n.d	n.d
		MNSK (Syatko 2013)	Ovicaprid	-19.9	6	3.6	n.d	n.d
		AD (Murphy et al 2013)	Cattle	-20.8	6.3	3.6	n.d	n.d
		AM (Murphy et al 2013)	Ovicaprid	-19.1	7.1	3.5	n.d	n.d
		AM (Murphy et al 2013)	Ovicaprid	-19	9.4	3.5	n.d	n.d
	Xiongnu	Egiin Gol (Machicek 2011)	Caprine	-19.4	7.17	n.d	n.d	3.3
		Egiin Gol (Machicek 2011)	Cow	-18.96	7.27	n.d	n.d	3.3
		Egiin Gol (Machicek 2011)	Caprine	-18.89	7.92	n.d	n.d	3.3
		Egiin Gol (Machicek 2011)	Caprine	-18.6	9.14	n.d	n.d	3.3
		Egiin Gol (Machicek 2011)	Caprine	-18.35	8.69	n.d	n.d	3.3
		Egiin Gol (Machicek 2011)	Cow	-18.3	8.01	n.d	n.d	3.3
		Egiin Gol (Machicek 2011)	Cow	-18.16	8.29	n.d	n.d	3.3
		Egiin Gol (Machicek 2011)	Cow	-17.67	8.33	n.d	n.d	3.3
		Egiin Gol (Machicek 2011)	Cow	-18.03	8.35	n.d	n.d	3.4
		Egiin Gol (Machicek 2011)	Cow	-18.03	8.7	n.d	n.d	3.4
		Egiin Gol (Machicek 2011)	Caprine	-18	8.59	n.d	n.d	3.3
		Egiin Gol (Machicek 2011)	Cow	-17.27	8.38	n.d	n.d	3.3
		Egiin Gol (Machicek 2011)	Caprine	-17.27	9.63	n.d	n.d	3.4
		Egiin Gol (Machicek 2011)	Caprine	-17.94	10.6	n.d	n.d	3.4
		Egiin Gol (Machicek 2011)	Caprine	-17.6	9.06	n.d	n.d	3.4
		Egiin Gol (Machicek 2011)	Caprine	-17.08	9.99	n.d	n.d	3.3
		Egiin Gol (Machicek 2011)	Caprine	-17.02	10.31	n.d	n.d	3.3
		Egiin Gol (Machicek 2011)	Caprine	-17.21	9.76	n.d	n.d	3.3
		Egiin Gol (Machicek 2011)	Caprine	-17.2	11.37	n.d	n.d	3.3
		Egiin Gol (Machicek 2011)	Cow	-16.97	11.4	n.d	n.d	3.3
		Egiin Gol (Machicek 2011)	Cow	-15.38	11.64	n.d	n.d	3.3
		Egiin Gol (Machicek 2011)	Caprine	-13.16	12.64	n.d	n.d	3.3
		Egiin Gol (Machicek 2011)	Caprine	-15.97	10.54	n.d	n.d	3.3
		Egiin Gol (Machicek 2011)	Caprine	-16.48	9.41	n.d	n.d	3.3
		BGC - Dentine (BGC 576 4510) (Makarewicz 2017)	Goat	-18.1	9.1	n.d	n.d	n.d
		BGC - Dentine (BGC 128 4502) (Makarewicz 2017)	Sheep	-16.9	11.2	n.d	n.d	n.d
		BGC - Dentine (BGC 576 4512) (Makarewicz 2017)	Sheep	-16.9	9.5	n.d	n.d	n.d
		BGC - Dentine (BGC 128 4507) (Makarewicz 2017)	Sheep	-16.7	11	n.d	n.d	n.d
		BGC - Dentine (BGC 128 4506) (Makarewicz 2017)	Caprine	-15.8	11.3	n.d	n.d	n.d
		BGC - Dentine (BGC 128 4509) (Makarewicz 2017)	Caprine	-16.4	11.3	n.d	n.d	n.d
		BGC - Dentine (BGC 576 4511) (Makarewicz 2017)	Caprine	-16.2	10.2	n.d	n.d	n.d
		BGC - Dentine (BGC 576 4515) (Makarewicz 2017)	Caprine	-17.3	7.3	n.d	n.d	n.d
