# Supplementary material for: Economic Diversification Supported the Growth of Mongolia’s Nomadic Empires
Source: Sci Rep. 2020 Mar 3;10:3916. doi: 10.1038/s41598-020-60194-0 (PMC7054399; doi:10.1038/s41598-020-60194-0)
Supplement: Supplementary file 4 — Supplementary Table S2. [file 41598_2020_60194_MOESM4_ESM.xlsx]

## Sheet: Sheet1
Supplementary Table 2: Dental enamel values for all individuals in this study. All data originally produced in this study.
Dental Enamel
Time Period	Dates	Site	Sample ID	Tooth	∂13C	∂18O	%CO3
Early (Neolithic and Bronze)	4400 - 800 BC	Shatar Chuluut	AT-26	M3	-14.3	-11.49	5.29
		Kurgak Gobi	AT-635	M3	-12.57	-9.88	2.98
		Yagshiin Khudoo	AT-590a	M2	-11.9439	-9.56408	1.6
		Kumdii Gobi	AT-628	M1	-12.3	-12	1.5
		Ulaanzuukh	AT-769	M3	-12.8864	-11.1981	3.52667
		Ulaanzuukh	AT-921	M1	-13.3576	-8.13378	5.12138
		Ulaanzuukh	AT-823	M3	-13.2676	-10.6314	2.68479
		Ulaanzuukh	AT-824	M1	-13.1969	-10.9743	2.36983
		Ulaanzuukh	AT-885	M1	-12.0637	-9.21853	3.0992
		Shar Gobi-3	AT-960	M2	-13.5366	-10.2922	3.09039
		Uliastain dood denj I	AT-676	M1	-12.7567	-11.9342	3.67513
		Erhel nuur	AT-617	M2	-13.96	-10.8812	3.5717
		Uliastai zastav II	AT-674	M3	-13.2449	-10.8927	3.82073
		Bor Bulag	AT-707	M3	-13.9152	-10.9022	4.41759
		Uushigiin uver, Delger muren	AT-613	M3	-12.4961	-11.0717	3.69484
		Chandman Mountain	AT-56	M1	-11.8996	-11.1331	3.88682
		Khukh khoshuunii boom	AT-861	M1	-11.9127	-9.98544	3.30094
Early Iron Age	800 - 300 BC	Chandman Mountain	AT-137	M1	-13.3391	-11.0859	3.1531
		Chandman Mountain	AT-139	M3	-13.0107	-10.4495	2.36536
		Chandman Mountain	AT-128	M2	-12.8445	-10.9948	4.96931
		Chandman Mountain	AT-138	M2	-12.1681	-10.5125	3.97481
		Chandman Mountain	AT-141	M1	-11.9946	-9.51635	4.89016
		Chandman Mountain	AT-98	M1	-11.6796	-11.9259	4.22799
		Chandman Mountain	AT-119	M2	-11.6472	-11.0588	2.19995
		Chandman Mountain	AT-109	M1	-11.5407	-9.51482	2.72772
		Chandman Mountain	AT-115	M1	-11.1891	-11.3632	2.45197
		Chandman Mountain	AT-100	M3	-11.1148	-11.845	1.31735
		Chandman Mountain	AT-121	M3	-9.20842	-10.1518	2.6154
		Chandman Mountain	AT-77	M3	-9.01177	-12.1197	3.17473
		Chandman Mountain	AT-105	M2	-9.01177	-12.1197	3.17473
		Chandman Mountain	AT-127B	M2	-5.72701	-10.8731	1.85707
Xiongnu	2150 - 1900	Astyn Am	AT-459b	M2	-6.16052	-11.9485	3.88488
		Baruun Khovdiin AM	AT-154	M1	-12.6939	-10.4393	3.5806
		Baruun muhdag	AT-752	M3	-8.83514	-9.67545	3.0222
		Bayankhongor aimag	AT-30	M2	-14.6572	-11.6728	3.57285
		Burkhan Tolgoi	AT-589	M?	-12.8243	-8.68459	2.97628
		Burkhan Tolgoi	AT-537	M3	-11.8354	-11.0787	4.42076
		Burkhan Tolgoi, Arkhangai	AT-435	M2	-11.1033	-9.75561	4.08209
		Buural Uul	AT-268	M1	-7.07274	-12.0814	6.4857
		Buural Uul	AT-261	M1	-9.65301	-10.3883	5.78977
		Buural Uul	AT-296	M1	-12.6897	-10.0121	3.13489
		Buural Uul	AT-294	M1	-11.8415	-10.7866	3.38061
		Delgerkhaan Uul	AT-530	M2	-11.0544	-12.0843	5.94425
		Dolood, Khanah Uul	AT-370	M1	-11.563	-10.019	2.97351
		Duulga Uul	AT-407	M1	-10.6664	-13.1476	3.12143
		Emeel Tolgoi	AT-708	M3	-9.53797	-9.00402	3.37071
		Hudgiin Am	AT-290	M2	-10.6387	-9.50965	4.8248
		Ikh Tokhoirol	AT-930b	M1	-12.9	-11.1865	4.52655
		Jargalantiin am	AT-910	M3	-11.2965	-11.7369	3.07154
		Jargalantun Hundii	AT-878	M?	-10.4084	-9.8336	3.99968
		Khoit Tsenkher, Tarvagatain Am	AT-361	M2	-13.326	-10.2746	4.58186
		Naimaa Tolgoi	AT-152	M?	-12.1042	-10.7498	4.66704
		Naimaa Tolgoi	AT-149	M3	-12.9397	-9.23804	6.0047
		Salkhit	AT-450	M2	-7.78324	-7.80434	3.34567
		Salkhit/Salkeet	CA-19	M?	-12.3738	-10.9546	3.27622
		Salkhit/Salkeet	CA-3-1	M2	-13.8222	-10.4514	6.56017
		Salkhit/Salkeet	CA-17	M?	-13.5985	-8.93031	7.31021
		Salkhit/Salkeet	CA13-1	M1	-13.447	-10.4905	3.4629
		Salkhit/Salkeet	CA-28	M1	-13.236	-8.72586	4.01013
		Salkhit/Salkeet	CA-7	M1	-12.9911	-9.62284	3.82828
		Salkhit/Salkeet	CA-9-1	M3	-12.8938	-15.1844	2.05907
		Salkhit/Salkeet	CA-4-1	M1	-12.8008	-12.2498	7.54528
		Salkhit/Salkeet	CA-24	M1	-12.2767	-11.6345	2.86028
		Salkhit/Salkeet	CA-8	M1	-12.1009	-13.9525	2.78122
		Salkhit/Salkeet	CA30	M?	-11.1794	-9.57717	2.14874
		Sant Uul	AT-575	M2	-12.1156	-7.1854	5.9589
		Solbi Uul	AT-274	M2	-13.107	-9.19489	3.63452
		Tamiryn ulaan khoshuu	AT-757	M1	-14.9149	-9.03132	1.81437
		Tamiryn ulaan khoshuu	AT-683	M1	-12.6037	-11.121	2.8707
		Tamiryn ulaan khoshuu	AT-728	M3	-12.4054	-7.61489	3.25311
		Tamiryn ulaan khoshuu	AT-729	M1	-12.3538	-7.98881	3.35168
		Tamiryn ulaan khoshuu	AT-536	M1	-11.7968	-8.57014	2.36158
		Tamiryn ulaan khoshuu	AT-684	M2	-11.519	-9.65394	2.4616
		Tamiryn ulaan khoshuu	AT-535	M2	-10.8918	-12.0949	4.14812
		Tevsh Mountain	AT-33	M2	-11.0973	-9.18261	2.60256
		Tevsh Mountain	AT-145	M1	-10.1192	-9.75622	3.95597
		Tsaidam bag, Shiveet Tolgoi	AT-337	M2	-10.7692	-8.49454	5.04555
		Uguumur	AT-690	M3	-9.31746	-13.0376	3.36127
		Uguumur	AT-805	M1	-8.33174	-11.1328	5.22556
		Uguumur	AT-747	M1	-8.69208	-13.5489	6.28484
		Uguumur	AT-692	M3	-9.10408	-12.7742	5.57234
		Uguumur	AT-749	M1	-10.8679	-10.4129	6.66782
		Unknown1	AT-366	M2	-8.01956	-11.4425	3.49621
		Unknown2	AT-429b	M3	-3.10229	-10.8502	4.05891
		Unknown3	AT-368	M3	-13.0636	-10.4024	3.86948
		Unknown4	AT-161	M1	-12.2217	-14.1659	5.26935
		Yuroo II	AT-649	M1	-6.37178	-7.96121	3.20743
Mongol	800-600	Khavstal II	AT-811	M1	-15.1054	-10.4624	4.62855
		Khavtsal II	AT-813	M1	-14.3115	-11.2961	3.40243
		Dartsagt	AT-767	M3	-12.9881	-10.5143	4.31293
		Tsaidam bag, Shiveet Tolgoi	AT-804	M3	-12.5644	-7.9474	4.29004
		Mori Baridag	AT-800	M2	-12.3924	-12.0288	4.21769
		Khirgest Khooloi	AT-900	M?	-12.3257	-9.9163	2.58374
		Erdene Mountain	AT-831	M2	-12.2068	-7.83791	4.42399
		Sharga Uul	AT-701	M?	-12.0842	-10.1421	3.43941
		Karnikovyn Am	AT-643	M3	-11.9999	-11.1767	2.0162
		Argali Mountain	AT-765	M1	-11.9931	-13.6279	4.26011
		Uguumur Tsuvraa Uul	AT-570	M3	-11.6368	-13.5967	4.73615
		Uguumur Tsuvraa Uul	AT-549	M3	-11.6166	-10.0578	2.51688
		Tavan Tolgoi	AT-760	M2	-10.8116	-8.77739	4.54631
		Banzart	AT-846	M1	-10.7928	-6.49343	3.3165
		Tsagaan Chuluut	AT-816	M2	-10.5423	-11.0947	4.03222
		Del Khad	AT-775	M1	-10.3387	-13.2831	3.58446
		Burgaldain Khundii	AT-655	M3	-10.0255	-13.5967	3.87472
		Tavan Tolgoi	AT-619	M3	-9.6563	-10.1073	3.55609
		Sharga Uul	AT-703	M1	-9.23032	-10.9825	3.53641
		Rahsaan Khad	AT-532	M1	-8.63945	-12.0877	2.72479
		Burgaldain Khundii	AT-650	M2	-6.77813	-12.7594	4.31934

## Sheet: Sheet2
Mean ∂13C	Mean ∂18O
-12.7785	-10.7335
1.04626
Mean ∂13C	Mean ∂18O	Period	Time BC	Mean Enamel ∂13C
-12.9611	-10.5576	Early Bronze	3000-2500	-13.0567
0.702465		Late Bronze	2500-1500	-13.0495
		Early Iron	1000-300	-11.0887		Anova: Single Factor (Early vs. Late)
		Xiongnu	200- 200 AD	-11.1981
Early Mean	SD	Mongol	1200-1400 AD	-11.3352		SUMMARY
-12.9181	0.762704					Groups	Count	Sum	Average	Variance
						Early	15	-195.764	-13.051	0.504015
		Early (Bronze Age)	-12.9181	0.762704		Late	92	-1031.46	-11.2115	4.47628
		Late	-11.2089	2.11291
						ANOVA
Mean ∂13C	Mean ∂18O					Source of Variation	SS	df	MS	F	P-value	F crit
-11.0812	-10.9156	Bronze	Early Iron	Iron	Mongol	Between Groups	43.6372	1	43.6372	11.0568	0.0012179	3.93156
1.94849		-14.3	-11.8996	-7.07274	-11.9931	Within Groups	414.398	105	3.94664
		-12.57	-13.3391	-9.65301	-10.7928
		-12.3	-13.0107	-12.6897	-10.0255	Total	458.035	106
Late Mean	SD	-12.8864	-12.8445	-11.8415	-6.77813
-11.2089	2.11291	-13.3576	-12.1681	-10.4084	-12.9881	Anova: Single Factor		All periods (Bronze, EIA, IA, ME)
		-13.2676	-11.9946	-12.3738	-10.3387
		-13.1969	-11.6796	-13.8222	-12.2068	SUMMARY
		-12.0637	-11.6472	-13.5985	-11.9999	Groups	Count	Sum	Average	Variance
		-13.5366	-11.5407	-13.447	-15.1054	Bronze	15	-195.764	-13.051	0.504015
		-12.7567	-11.1891	-13.236	-14.3115	Early Iron	15	-166.33	-11.0887	3.82951
		-13.96	-11.1148	-12.9911	-12.3257	Iron	56	-627.091	-11.1981	5.13094
		-13.2449	-10.1518	-12.8938	-12.3924	Mongol	21	-238.04	-11.3352	3.54845
		-13.9152	-9.01177	-12.8008	-8.63945
		-12.4961	-9.01177	-12.2767	-12.0842
		-11.9127	-5.72701	-12.1009	-9.23032	ANOVA
				-11.1794	-10.8116	Source of Variation	SS	df	MS	F	P-value	F crit
				-12.8243	-9.6563	Between Groups	44.1951	3	14.7317	3.66655	0.0147532	2.69284
				-11.0544	-10.5423	Within Groups	413.84	103	4.01786
				-9.31746	-12.5644
				-8.33174	-11.6368	Total	458.035	106
				-11.8354	-11.6166
				-10.7692
				-12.1156
				-8.69208
Mean ∂13C	Mean ∂18O			-9.10408
-11.1981	-10.509			-6.16052
2.26516				-13.326
				-12.6939
				-8.83514
				-14.6572
				-11.1033
				-11.563
				-10.6664
				-9.53797
				-10.6387
				-12.9
				-11.2965
				-12.1042
				-8.01956
				-3.10229
				-7.78324
				-13.107
				-14.9149
				-12.6037
				-12.4054
				-12.3538
				-11.7968
				-11.519
				-10.8918
				-11.0973
				-10.1192
				-13.0636
				-12.2217
				-6.37178
				-12.9397
				-10.8679
			Anova: Single Factor (All time periods)
			SUMMARY
			Groups	Count	Sum	Average	Variance
			Bronze	15	-195.764	-13.051	0.504015
			Early Iron	15	-166.33	-11.0887	3.82951
			Iron	56	-627.091	-11.1981	5.13094
			Mongol	21	-238.04	-11.3352	3.54845
			ANOVA
			Source of Variation	SS	df	MS	F	P-value	F crit
			Between Groups	44.1951	3	14.7317	3.66655	0.0147532	2.69284
			Within Groups	413.84	103	4.01786
Mean ∂13C			Total	458.035	106
-11.3352
1.88373
