# Supplementary material for: Economic Diversification Supported the Growth of Mongolia’s Nomadic Empires
Source: Sci Rep. 2020 Mar 3;10:3916. doi: 10.1038/s41598-020-60194-0 (PMC7054399; doi:10.1038/s41598-020-60194-0)
Supplement: Supplementary file 5 — Supplementary Table S3. [file 41598_2020_60194_MOESM5_ESM.xlsx]

## Sheet: Sheet3
Supplementary Table S3. The individuals with both collagen and dental enamle values
			Bone Collagen		Dental Enamel
Individual	Time period	Site Name	d13C Ave	C:N	norm 13C	Std. dev.	%CO3
AT-707	Bronze	Bor Bulag	-18.1	3.30795	-13.9152	0.193846	4.41759
AT-628	Bronze	Kumdii Gobi	-17.6	3.4	-12.3136	0.241553	1.5446
AT-921	Bronze	Ulaanzuukh	-16.4	3.2	-13.3576	0.204068	5.12138
AT-823	Bronze	Ulaanzuukh	-17	3.2	-13.2676	0.187162	2.68479
AT-824	Bronze	Ulaanzuukh	-17.002	3.3	-13.1969	0.186417	2.36983
AT-128	Early Iron	Chandman Mountain	-15.3	3.3	-12.8445	0.186997	4.96931
AT-138	Early Iron	Chandman Mountain	-16.8	3.3	-12.1681	0.213911	3.97481
AT-141	Early Iron	Chandman Mountain	-16.6985	3.19286	-11.9946	0.168357	4.89016
AT-119	Early Iron	Chandman Mountain	-16.7726	3.2	-11.6472	0.219853	2.19995
AT-100	Early Iron	Chandman Mountain	-15.4778	3.3	-11.1148	0.267934	1.31735
AT-121	Early Iron	Chandman Mountain	-16.5	3.1	-10.1518	0.093508	2.6154
AT-127	Early Iron	Chandman Mountain	-14.8	3.2	-3.44159	0.157354	3.66149
AT-459	Xiongnu	Atsyn Am	-18.5161	3.2	-6.6289	0.150574	3.86527
AT-154	Xiongnu	Baruun Khovdiin AM	-16.7811	3.4	-12.6939	0.179026	3.5806
AT-30	Xiongnu	Bayankhongor aimag	-14.7353	3.3	-14.6572	0.103381	3.57285
AT-589	Xiongnu	Burkhan Tolgoi	-17.1	3.3	-12.8243	0.0980746	2.97628
AT-537	Xiongnu	Burkhan Tolgoi	-17.1	3.2	-11.8354	0.213079	4.42076
AT-268	Early Xiongnu	Buural Uul	-13.6	3.16865	-7.07274	0.274199	6.4857
AT-261	Early Xiongnu	Buural Uul	-14.8	3.2185	-9.65301	0.204051	5.78977
AT-530	Xiongnu	Delgerkhaan Uul	-16.9	3.24347	-11.0544	0.209291	5.94425
AT-930	Xiongnu	Ikh Tokhoirol	-17.9	3.4	-13.994	0.217536	3.97791
AT-878	Early Xiongnu	Jargalantun Hundii	-16.4	3.4	-10.4084	0.180699	3.99968
AT-361	Xiongnu	Khoit Tsenkher, Tarvagatain Am	-17.3	3.3	-13.326	0.258069	4.58186
AT-575	Xiongnu	Naimaa Tolgoi	-15.5	3.3	-12.1156	0.249661	5.9589
AT-149	Xiongnu	Naimaa Tolgoi	-18.2	3.2	-12.9397	0.214704	6.0047
AT-337	Xiongnu	Tsaidam bag, Shiveet Tolgoi	-15.2085	3.18718	-10.7692	0.225445	5.04555
AT-690	Xiongnu	Uguumur	-14.8447	3.3	-9.31746	0.203403	3.36127
AT-805	Xiongnu	Uguumur	-13.2	3.3	-8.33174	0.189325	5.22556
AT-747	Xiongnu	Uguumur	-14.9052	3.3	-8.69208	0.21594	6.28484
AT-749	Xiongnu	Uguumur	-16.1	3.3	-10.8679	0.235488	6.66782
AT-692	Xiongnu	Uguumur	-15.3714	3.3	-9.10408	0.235923	5.57234
AT-896	Uigur	Olondov	-17.6	3.21925	-12.284	0.254833	6.16258
AT-871	Uigur	Olondov	-18.8238	3.3	-12.1824	0.235539	4.56216
AT-873		Olondov	-15.7	3.18811	-12.137	0.129169	6.58984
AT-892	Uigur	Olondov	-16.6	3.28029	-10.1785	0.205083	4.97355
AT-891	Uigur	Olondov	-16.7209	3.4	-8.34303	0.224818	5.32405
AT-811	Mongolian	Khavstal II	-19.1	3.2	-15.1054	0.241355	4.62855
AT-813	Mongolian	Khavtsal II	-19.3154	3.3	-14.3115	0.213488	3.40243
AT-954	Unknown	Zaan-khoshuu	-18.8259	3.3	-13.5442	0.180755	4.17351
AT-767	Mongolian	Dartsagt	-16.8335	3.3	-12.9881	0.191271	4.31293
AT-804	Unknown	Tsaidam bag, Shiveet Tolgoi	-17.5	3.2077	-12.5644	0.166115	4.29004
AT-800	Mongolian	Mori Baridag	-17.1	3.3	-12.3924	0.202745	4.21769
AT-900	Mongolian	Khirgest Khooloi	-18.5	3.18684	-12.3257	0.187622	2.58374
AT-831	Mongolian	Erdene Mountain	-17.9	3.3	-12.2068	0.207002	4.42399
AT-701	Mongolian	Sharga Uul	-17.1026	3.4	-12.0842	0.194637	3.43941
AT-643	Mongolian	Karnikovyn Am	-20.2	3.2267	-11.9999	0.157106	2.0162
AT-765	Mongolian	Argali Mountain	-17.6	3.2	-11.9931	0.196206	4.26011
AT-570	Mongolian	Uguumur Tsuvraa Uul	-12.5	3.3	-11.6368	0.199403	4.73615
AT-549	Mongolian	Uguumur Tsuvraa Uul	-15.5	3.5	-11.6166	0.107759	2.51688
AT-760	Mongolian	Tavan Tolgoi	-16.8578	3.3	-10.8116	0.202086	4.54631
AT-846	Mongolian	Banzart	-17.3	3.2	-10.7928	0.173155	3.3165
AT-816	Mongolian	Tsagaan Chuluut	-17.0427	3.4	-10.5423	0.183884	4.03222
AT-775	Mongolian	Del Khad	-13.7	3.3	-10.3387	0.227901	3.58446
AT-655	Mongolian	Burgaldain Khundii	-13.5	3.3	-10.0255	0.229705	3.87472
AT-619	Mongolian	Tavan Tolgoi	-16	3.3	-9.6563	0.221003	3.55609
AT-703	Mongolian	Sharga Uul	-16.1	3.20175	-9.23032	0.20853	3.53641
AT-532	Mongolian	Rahsaan Khad	-16	3.3	-8.63945	0.203341	2.72479
AT-650	Mongolian	Burgaldain Khundii	-15.8	3.22423	-6.77813	0.164869	4.31934
Period	Dental Enamel
Bronze	14	Enamel samples are being re-run
Early Iron	14
E. Xiongnu	59
L. Xiongnu
Uigur	10
Mongol	23
Total	120		Bone Collagen		Dental enamel
Xiongnu Enamel Info
INDIVIDUAL
AT-617	-13.96
AT-960	-13.5366
AT-921	-13.3576
AT-823	-13.2676
AT-674	-13.2449
AT-824	-13.1969
AT-769	-12.8864
AT-676	-12.7567
AT-635	-12.5683
AT-613	-12.4961
AT-885	-12.0637
AT-861	-11.9127
AT-56	-11.8996
AT-137	-13.3391
AT-139	-13.0107
AT-128	-12.8445
AT-138	-12.1681
AT-141	-11.9946
AT-98	-11.6796
AT-119	-11.6472
AT-109	-11.5407
AT-115	-11.1891
AT-100	-11.1148
AT-121	-10.1518
AT-77	-9.01177
AT-105	-9.01177
At-127B	-5.72701
CA-3-1	-13.8222
CA17	-13.5985
CA13 1	-13.447
CA28	-13.236
CA7	-12.9911
CA9 1	-12.8938
CA4 1	-12.8008
CA19	-12.3738
CA24	-12.2767
CA8	-12.1009
CA30	-11.1794
AT-268	-7.07274
AT-261	-9.65301
AT-878	-10.4084
AT-757	-14.9149
AT-30	-14.6572
AT-930	-13.994
AT-361	-13.326
AT-274	-13.107
AT-368	-13.0636
AT-149	-12.9397
AT-930b	-12.9
AT-589	-12.8243
AT-154	-12.6939
AT-296	-12.6897
AT-683	-12.6037
AT-728	-12.4054
AT-729	-12.3538
AT-161	-12.2217
AT-575	-12.1156
AT-152	-12.1042
AT-294	-11.8415
AT-537	-11.8354
AT-536	-11.7968
AT-145	-11.79
AT-370	-11.563
AT-684	-11.519
AT-910	-11.2965
AT-435	-11.1033
AT-33	-11.0973
AT-530	-11.0544
AT-535	-10.8918
AT-749	-10.8679
AT-337	-10.7692
AT-407	-10.6664
AT-290	-10.6387
AT-708	-10.1192
AT-692	-9.53797
AT-690	-9.31746
AT-752	-9.10408
AT-366	-8.83514
AT-747	-8.69208
AT-805	-8.33174
AT-450	-8.01956
AT-649	-7.78324
AT-459	-6.6289
AT-459b	-6.37178
AT-429b	-6.16052
AT-540	-3.10229
AT-811	-15.1054
AT-813	-14.3115
AT-767	-12.9881
AT-800	-12.3924
AT-900	-12.3257
AT-831	-12.2068
AT-701	-12.0842
AT-643	-11.9999
AT-765	-11.9931
AT-570	-11.6368
AT-549	-11.6166
AT-760	-10.8116
AT-846	-10.7928
AT-816	-10.5423
AT-775	-10.3387
AT-655	-10.0255
AT-619	-9.6563
AT-703	-9.23032
AT-532	-8.63945
AT-650	-6.77813

## Sheet: Plots
Collagen	Enamel	Time
-18.1	-13.9152	Bronze
-17.5283	-12.3136	Bronze
-16.2909	-13.3576	Bronze
-16.9085	-13.2676	Bronze
-17.002	-13.1969	Bronze
-15.2333	-12.8445	Early Iron
-16.7422	-12.1681	Early Iron
-16.6985	-11.9946	Early Iron
-16.7726	-11.6472	Early Iron
-15.4778	-11.1148	Early Iron
-16.6448	-10.1518	Early Iron
-18.5161	-6.6289	Xiongnu
-14.7353	-14.6572	Xiongnu
-17.1509	-12.8243	Xiongnu
-16.9268	-11.8354	Xiongnu
-13.8439	-7.07274	Xiongnu
-14.9147	-9.65301	Xiongnu
-16.8	-11.0544	Xiongnu
-18.0416	-13.994	Xiongnu
-16.4755	-10.4084	Xiongnu
-17.3672	-13.326	Xiongnu
-15.4283	-12.1156	Xiongnu
-15.2085	-10.7692	Xiongnu
-14.8447	-9.31746	Xiongnu
-13.0738	-8.33174	Xiongnu
-14.9052	-8.69208	Xiongnu
-15.9551	-10.8679	Xiongnu
-15.3714	-9.10408	Xiongnu
-19.1561	-15.1054	Mongol
-19.3154	-14.3115	Mongol
-18.8259	-13.5442	Mongol
-16.8335	-12.9881	Mongol
-17.5588	-12.5644	Mongol
-17.0212	-12.3924	Mongol
-18.7088	-12.3257	Mongol
-17.6596	-12.2068	Mongol
-17.1026	-12.0842	Mongol
-20.4324	-11.9999	Mongol
-12.3595	-11.6368	Mongol
-15.4262	-11.6166	Mongol
-16.8578	-10.8116	Mongol
-17.0427	-10.5423	Mongol
-13.6404	-10.3387	Mongol
-13.3171	-10.0255	Mongol
-15.9445	-9.6563	Mongol
-16.2282	-9.23032	Mongol
-15.8929	-8.63945	Mongol
-15.7	-6.77813	Mongol
