# Supplementary material for: Economic Diversification Supported the Growth of Mongolia’s Nomadic Empires
Source: Sci Rep. 2020 Mar 3;10:3916. doi: 10.1038/s41598-020-60194-0 (PMC7054399; doi:10.1038/s41598-020-60194-0)
Supplement: Supplementary file 6 — Supplementary Table S4. [file 41598_2020_60194_MOESM6_ESM.xlsx]

## Sheet: Sheet1
Time Period	Individual	Site Name	Uncalibrated dates BP	Error range	Lab code	∂13C	∂15N
Neolithic	AT-501	South Bank of Kherlen River	5732	34	OxA-36223
Early Bronze	AT-25	Shatar Mountain	4410	31	OxA-36221	-17.94	12.29
	AT-26	Shatar Mountain	4415	31	OxA-36222	-18.65	10.36
	AT-590b	Yagshiin Hudoo	3983	17	GrM-12984	-16.96	13.35
	AT-628	Kumdii Gobi	4114	29	OxA-36230	-17.67	14.24
	AT-635	Kurgak gobi	4035	16	GrM-12938	-16.9	14.96
Bronze	AT-769	Ulaanzuukh	3215	40	OxA-36459	-18.16	10.9
	AT-824	Ulaanzuukh	3110	31	GrM-12986	-16.86	13.02
	AT-921	Ulaanzuukh	3075	27	OxA-36232	-16.73	12.35
	AT-823	Ulaanzuukh	3028	25	OxA-36231	-17.25	12.33
	AT-885	Ulaanzuukh	2016	30	OxA-36458	-16.37	12.39
	AT-960	Shar Gobi-3	3107	31	OxA-36455	-17.51	15.08
	AT-676	Uliastain dood denj I	2967	31	OxA-X-2737-54	-18.19	14.02
	AT-617	Erhel nuur	2921	28	OxA-36226	-18.7	12.66
	AT-674	Uliastai zastav II	2842	28	OxA-36224	-17.64	14.04
	AT-614	Ulaan goviin uzuur (Munkhkhaikhan)	3421	32	OxA-X-2737-53	-16.957	14.85
	AT-707	Bor Bulag	2759	31	OxA-X-2737-55	-18.19	10.76
Early Iron	AT-56	Chandman Mountain	2763	15	GrM-13985	-17.28	14.78
	AT-121	Chandman Mountain	2188	15	GrM-12941	-16.21	14.2
	AT-677	Uliastain dood denj I	2806	16	GrM-12982	-17.3	13.58
Xiongnu	AT-268	Buural Uul	2149	15	GrM-13987	-13.93	12
	AT-261	Buural Uul	2128	16	GrM-12983	-14.83	11.54
	AT-878	Jargalantun Hundii	2120	15	GrM-12929	-16.29	12.04
	CA-19	Salkheet	2130	15	GrM-13034	-17.74	7.31
	CA-17	Salkheet	2088	16	GrM-13035	-18.06	11.41
	AT-841	Astyn Gol	2097	15	GrM-12943	-18.05	12.55
	AT-589	Burkhan Tolgoi	2051	15	GrM-13986	-16.98	12.95
	AT-530	Delgerkjaan Uul	2042	15	GrM-12947	-16.39	13.47
	AT-605	Duulga Uul	2000	15	GrM-12939	-16.24	13.74
	AT-690	Uguumur	1998	15	GrM-12933	-14.63	12.81
	AT-805	Uguumur	1990	16	GrM-12928	-13.8	11.25
	AT-751	Tamityn Ulaan Khoshuu	1985	15	GrM-12946	-17.13	12.7
	AT-537	Burkhan Tolgoi	1985	15	GrM-12942	-16.93	13.24
	AT-337	Tsaidam bad, Shiveet Tolgoi	1974	15	GrM-12932	-14.85	14.01
	AT-575	Naimaa Tolgoi	1964	15	GrM-12931	-16	12.14
	AT-747	Uguumur	1960	16	GrM-12936	-14.75	11.88
	AT-459	Astym Am	1954	15	GrM-12926	-18.28	7.66
	AT-361	Khoit Tsenkher, Tarvagatain Am	1941	15	GrM-12934	-17.13	13.68
	AT-749	Uguumur	1262	15	GrM-12981	-15.68	12.77
